# Supplementary material for: mRNA Levels of Imprinted Genes in Bovine In Vivo Oocytes, Embryos and Cross Species Comparisons with Humans, Mice and Pigs
Source: Sci Rep. 2015 Dec 7;5:17898. doi: 10.1038/srep17898 (PMC4671149; doi:10.1038/srep17898)
Supplement: Supplementary Table S1 [file srep17898-s1.xls]

## Sheet: Bovine
Table S1. Spreadsheet 1. Expression levels of imprinted genes in bovine in vivo oocytes and pre-implantation embryos
Gene Name	Status	Expressed allele	Oocyte	2-cell	4-cell	8-cell	16-cell	Early Morula	Compact Morula	Blastocyst
ASCL2	Imprinted	M	0.216091	0.319316	0.137191	0.0298075	0	0	0.0414937	4.19273
CDKN1C	Imprinted	M	12.7229	2.33768	1.55897	0.360166	0.499173	2.78317	1.57074	3.71485
DGAT1	Imprinted	M	1.65674	1.302	0.961746	1.19996	0.793927	3.17194	3.86338	5.635
DIRAS3	Imprinted	P	0.103192	0	0	0.0322207	0.275025	0.0186484	0.106294	0.157349
GNAS	Imprinted	M	7.57816	12.8529	11.4768	59.1847	43.1076	25.7233	66.0726	202.808
H19	Imprinted	M	0.178256	0	0	0	0	0	0	0
IGF2	Imprinted	P	0.0760904	0.0969194	0.0205962	0.0626493	0	0.0100724	0	0
IGF2R	Imprinted	M	9.79517	2.65012	2.01783	1.92901	6.34279	3.02386	6.25149	7.96408
MEG3	Imprinted	M	0.0313031	0.159553	0.0365228	0.147277	1.63523	0.0142954	0.188592	25.2752
MEST	Imprinted	P	220.152	102.983	59.8682	4.46518	1.13513	4.49108	1.16171	0.269928
NAP1L5	Imprinted	P	0	0	0	0.0999969	0.0257841	0.10485	0	0.437336
NNAT	Imprinted	P	0	0.100931	0	0.265459	0.0456299	0.176651	0.0459022	2.37486
PEG10	Imprinted	P	0.221429	1.20407	0.952926	0.32633	0	0	0	0
PEG3	Imprinted	P	0	0.0156487	0.280993	0.579489	0.0104141	0	0	0
PHLDA2	Imprinted	M	4.29279	25.9061	24.8154	6.2623	8.31255	8.99206	7.83593	4.50557
PLAGL1	Imprinted	P	49.2752	20.6349	12.3904	0.535505	0.509861	1.17195	0.697893	0.0135993
RTL1	Imprinted	P	0	0	0	0	0	0	0.0118349	0.0371354
SGCE	Imprinted	P	0.707929	5.19997	6.14579	0.554785	0.0147494	0.0719734	0.0943523	0.117277
Genes in shades have high levels of expression (RPKM>1) in at least one stage of development.

## Sheet: Human
Table S1. Spreadsheet 2. Imprinting status and levels in human in vitro oocytes and embyros for genes that are imprinted in the bovine
Gene Name	Status	Expressed allele	Oocyte	Pronuclear	Zygote	2-cell	4-cell	8-cell	Morula
ASCL2	Not imprinted	Biallelic	0.01	0	0	0	0.025	1.69	0.183333
CDKN1C	Imprinted	M	0.416667	1.21333	0.31	0.216667	0.1125	7.99455	0
DGAT1	Not imprinted	Biallelic	0.923333	6.86	7.85	1.31667	3.7225	3.04273	3.53
DIRAS3	Imprinted	P	2.49	15.7233	4.68	11.21	1.77	5.59636	0.03
GNAS	Imprinted	Isoform dependent	3.86	10.6167	12.025	20.2533	58.96	19.0445	22.0333
H19	Imprinted	M	ND	ND	ND	ND	ND	ND	ND
IGF2	Imprinted	P	0.01	0.243333	0	0.05	0.0875	2.20636	0.0266667
IGF2R	Imprinted	Biallelic	3.09333	1.91	1.875	1.56667	3.02	3.64	0.376667
MEG3	Imprinted	M	ND	ND	ND	ND	ND	ND	ND
MEST	Imprinted	P	439.8	199.683	294.27	110.77	88.7175	24.1864	75.5733
NAP1L5	Imprinted	P	0.01	0	0	0	0.025	4.54182	1.66
NNAT	Imprinted	P	ND	ND	ND	ND	ND	ND	ND
PEG10	Imprinted	P	3.57	0.483333	0.665	0.516667	3.0175	0.13	0.123333
PEG3	Imprinted	P	0.04	0.00333333	0.06	0.113333	0.025	0.608182	0.58
PHLDA2	Imprinted	M	0.01	0	0	0	0.025	17.3773	2.53
PLAGL1	Imprinted	P	17.4767	4.99667	5.085	3.09333	9.8175	0.120909	0.133333
RTL1	Imprinted	P	ND	ND	ND	ND	ND	ND	ND
SGCE	Imprinted	P	7.57	1.49333	1.055	2.64667	0.81	0.07	1.34667
*ND: Genes with RPKM < 0.1 are defined not detected (ND).
Genes in shades have high levels of expression (RPKM>1) in at least one stage of development.

## Sheet: Mouse
Table S1. Spreadsheet 3. Imprinting status and levels in mouse in vivo oocytes and embyros for genes that are imprinted in the bovine
Gene Name	Status	Expressed allele	Oocyte	Pronuclear	2-cell	4-cell	8-cell	Morula
ASCL2	Imprinted	M	0.3	0.0333333	0.133333	0.833333	0	0
CDKN1C	Imprinted	M	3.25	3.3	6.2	8.3	4.3	0.766667
DGAT1	Not imprinted	Biallelic	0.75	1.7	2.13333	4.43333	2.86667	24.2667
DIRAS3	Not imprinted	Biallelic	ND	ND	ND	ND	ND	ND
GNAS	Imprinted	M	27.6	33.7333	4.66667	7.43333	8.7	47.6667
H19	Imprinted	M	ND	ND	ND	ND	ND	ND
IGF2	Imprinted	P	4.95	0.9	0.1	0.266667	0	0
IGF2R	Imprinted	M	12.15	0.8	36.3333	35.5667	31	21.3667
MEG3	Imprinted	M	2.15	0.233333	0.0666667	0	0	0.2
MEST	Imprinted	P	210.65	127.767	34.9	5.43333	2.2	0.466667
NAP1L5	Imprinted	P	ND	ND	ND	ND	ND	ND
NNAT	Imprinted	P	ND	ND	ND	ND	ND	ND
PEG10	Imprinted	P	ND	ND	ND	ND	ND	ND
PEG3	Imprinted	P	1.55	1.1	0.266667	0.233333	0.1	0.3
PHLDA2	Imprinted	M	28.7	10.8333	18.4667	5.56667	12.2667	3.56667
PLAGL1	Imprinted	P	2.7	1.2	3.2	0	0	0.0333333
RTL1	Imprinted	P	ND	ND	ND	ND	ND	ND
SGCE	Imprinted	P	0	0	0.0666667	3.43333	4.36667	2.66667
*ND: Genes with RPKM < 0.1 are defined not detected (ND).
Genes in shades have high levels of expression (RPKM>1) in at least one stage of development.

## Sheet: Pig
Table S1. Spreadsheet 4. Imprinting status and levels in pig in vivo oocytes and embyros for genes that are imprinted in the bovine
Gene Name	Status	Expressed allele	Oocyte	2-cell	4-cell	8-cell	morula	Blastocyst
ASCL2	Not imprinted	Biallelic	ND	ND	ND	ND	ND	ND
CDKN1C	Not imprinted	Biallelic	ND	ND	ND	ND	ND	ND
DGAT1	Not imprinted	Biallelic	36.7	2.44	38.59	3.95	18.77	7.33
DIRAS3	Not imprinted	Biallelic	0.02	0.07	0.26	140.46	1991.18	147.92
GNAS	Not imprinted	Biallelic	10.65	11.47	2.58	1.82	28.05	43.02
H19	Imprinted	M	ND	ND	ND	ND	ND	ND
IGF2	Imprinted	P	ND	ND	ND	ND	ND	ND
IGF2R	Not imprinted	Biallelic	0.75	0.46	0.89	0.05	1.95	3.24
MEG3	Imprinted	M	ND	ND	ND	ND	ND	ND
MEST	Imprinted	P	626.02	344.67	104.35	144	17.66	76.66
NAP1L5	Imprinted	P	0	0.1	0.34	0.33	0.33	0.64
NNAT	Imprinted	P	0.11	0.29	0.13	0.04	0.04	0.11
PEG10	Imprinted	P	ND	ND	ND	ND	ND	ND
PEG3	Imprinted	P	ND	ND	ND	ND	ND	ND
PHLDA2	Imprinted	M	ND	ND	ND	ND	ND	ND
PLAGL1	Imprinted	P	7.51	5.23	0.08	0.1	0.02	0.02
RTL1	Not imprinted	Biallelic	ND	ND	ND	ND	ND	ND
SGCE	Imprinted	P	16.19	86.98	4.47	52.31	0.08	0.11
*ND: Genes with RPKM < 0.1 are defined not detected (ND).
Genes in shades have high levels of expression (RPKM>1) in at least one stage of development.
