# Supplementary material for: mRNA Levels of Imprinted Genes in Bovine In Vivo Oocytes, Embryos and Cross Species Comparisons with Humans, Mice and Pigs
Source: Sci Rep. 2015 Dec 7;5:17898. doi: 10.1038/srep17898 (PMC4671149; doi:10.1038/srep17898)
Supplement: Supplementary Table S2 [file srep17898-s2.xls]

## Sheet: Cattle
Table S2. Spreadsheet 1. The eight confirmed bovine imprinted genes that were not detected in bovine in vivo pre-implantation embryos.
APEG3
KCNQ1OT1
MAGEL2
MIMT1
NESP55
SNRPN
TSSC4
USP29

## Sheet: Human
Table S2. Spreadsheet 2. The expression levels in human oocytes and embryos for the genes that are undetected in bovine oocytes or embryos.
	Oocyte	Pronuclear	Zygote	2-cell	4-cell	8-cell	Morula
SNRPN	11.1233	11.87	5.565	6.36667	17.4625	13.5609	8.83333
TSSC4	0.256667	4.99667	2.405	8.09	2.0425	22.1736	30.7367
USP29	0.01	0	0	0	24.99	11.9118	0.00333333

## Sheet: Mouse
Table S2. Spreadsheet 3. Expression levels in mouse oocytes and embryos for the genes that are undetected in bovine oocytes or embryos.
	Oocyte	Pronuclear	2-cell	4-cell	8-cell	Morula
SNRPN	16.55	8.83333	7.73333	22.9667	34.8333	44.0667
TSSC4	12	8	7.33333	4.8	15.6333	13.6333
USP29	10.8	13.3	45.1333	21.4667	11.4	0.666667
APEG3	3.75	5.56667	1.63333	2.8	0	1.96667
