# Supplementary material for: mRNA Levels of Imprinted Genes in Bovine In Vivo Oocytes, Embryos and Cross Species Comparisons with Humans, Mice and Pigs
Source: Sci Rep. 2015 Dec 7;5:17898. doi: 10.1038/srep17898 (PMC4671149; doi:10.1038/srep17898)
Supplement: Supplementary Table S4 [file srep17898-s4.xls]

## Sheet: Table S4.txt
Table S4. The names, parental expression patterns and chromosomal locations of confirmed imprinted genes in cattle
Symbol	Gene Name	Expressed allele	Chromosome
APEG3	antisense transcript gene of PEG3	P	18
ASCL2	achaete-scute family bHLH transcription factor 2	M	29
CDKN1C	cyclin-dependent kinase inhibitor 1C	M	29
DGAT1	diacylglycerol O-acyltransferase 1	M	14
DIRAS3	DIRAS family, GTP-binding RAS-like 3	P	3
GNAS	GNAS complex locus	M	13
H19	H19	M	29
IGF2	insulin-like growth factor 2	P	29
IGF2R	insulin-like growth factor 2 receptor	M	9
KCNQ1OT1	KCNQ1 opposite strand/antisense transcript 1	P	29
MAGEL2	MAGE-like 2	P	21
MEG3	maternally expressed 3	M	21
MEST	mesoderm specific transcript	P	4
MIMT1	MER1 repeat containing imprinted transcript 1	P	18
NAP1L5	nucleosome assembly protein 1-like 5	P	6
NESP55	Neuroendocrine secretory protein-55	M	13
NNAT	neuronatin	P	13
PEG10	paternally expressed 10	P	4
PEG3	paternally expressed 3	P	18
PHLDA2	pleckstrin homology-like domain, family A, member 2	M	29
PLAGL1	pleiomorphic adenoma gene-like 1	P	9
RTL1	retrotransposon-like 1	P	21
SGCE	sarcoglycan, epsilon	P	4
SNRPN	small nuclear ribonucleoprotein polypeptide N	M	21
TSSC4	tumor suppressing subtransferable candidate 4	M	29
USP29	ubiquitin specific peptidase 29	P	18
