# Supplementary material for: mRNA Levels of Imprinted Genes in Bovine In Vivo Oocytes, Embryos and Cross Species Comparisons with Humans, Mice and Pigs
Source: Sci Rep. 2015 Dec 7;5:17898. doi: 10.1038/srep17898 (PMC4671149; doi:10.1038/srep17898)
Supplement: Supplementary Table S5 [file srep17898-s5.xls]

## Sheet: Sheet1
Table S5 Primers for real time qRT-PCR
Genes	Primers sequences (5' - 3')	Annealing temperature (°C)	Fragment size (bp)	Accession number
MEST	CCTAGGCTTTGGCTTCAGTG	60	201	XM_005205675.2
	TTGATTGTAAGCCGACCAGA
PLAGL1	TGCCTTTGGGAGTAGTGGTC	60	201	XM_010808653.1
	CTGAATGCATGGTGGAAATG
CDKN1C	TCGCTGGGACTACAACTTCC	60	213	NM_001077903.2
	AGGCCGTCGACAGACTCATC
PHLDA2	GCTCCAGGTGTGGAAGAAGA	60	219	NM_001076521.2
	GACGCGTTCCAGTAGCTCTC
GNAS	GAGTGCCCAGAGTACCAGGA	60	197	NM_001271771.1
	AGACGCTCGGTGAGAGACTG
β-ACTIN	GACATCCGCAAGGACCTCTA	60	205	NM_173979.3
	ACATCTGCTGGAAGGTGGAC
